# Supplementary material for: A Comprehensive Dynamic Life Cycle Assessment Model: Considering Temporally and Spatially Dependent Variations
Source: Int J Environ Res Public Health. 2022 Oct 27;19(21):14000. doi: 10.3390/ijerph192114000 (PMC9657249; doi:10.3390/ijerph192114000)
Supplement: Supplementary file 1 [file ijerph-19-14000-s001.zip]

Archive with 1 entries (1 files):
- ijerph-1986771-supplementary.pdf
